# Supplementary material for: Zirconium–Polycarboxylato Gel Systems as Substrates to Develop Advanced Fluorescence Sensing Devices
Source: Gels. 2024 Nov 29;10(12):783. doi: 10.3390/gels10120783 (PMC11675840; doi:10.3390/gels10120783)
Supplement: Supplementary file 1 [file gels-10-00783-s001.zip]

Archive with 3 entries (2 files):
- gels-3304619-supplementary/
- gels-3304619-supplementary/gels-3304619-supplementary-v4.pdf
- gels-3304619-supplementary/The entire Zr-BTC-FNDCTCPP-SiO2 fluorescence measuring procedure.mp4
